# Supplementary material for: Blackberry Leaves as New Functional Food? Screening Antioxidant, Anti-Inflammatory and Microbiological Activities in Correlation with Phytochemical Analysis
Source: Antioxidants (Basel). 2021 Dec 4;10(12):1945. doi: 10.3390/antiox10121945 (PMC8750396; doi:10.3390/antiox10121945)
Supplement: Supplementary file 1 [file antioxidants-10-01945-s001.zip]

Archive with 1 entries (1 files):
- antioxidants-1479293-supplementary.pdf
